# Supplementary material for: Clinical Outcomes and Mortality Following Delirium: A Five-Year Follow-Up Study on Hospitalized Patients
Source: J Clin Med. 2026 Apr 30;15(9):3453. doi: 10.3390/jcm15093453 (PMC13164516; doi:10.3390/jcm15093453)
Supplement: Supplementary file 1 [file jcm-15-03453-s001.zip]

Archive with 1 entries (1 files):
- jcm-4233067-supplementary.pdf
